# Supplementary material for: A new species of Arostrilepis from Ellobius tancrei (Rodentia: Cricetidae) in Mongolia
Source: Parasitology. 2022 Mar 15;149(6):854–62. doi: 10.1017/S0031182022000294 (PMC10090593; doi:10.1017/S0031182022000294)
Supplement: Supplementary file 1 [file S0031182022000294sup001.zip]

Archive with 1 entries (1 files):
- S0031182022000294sup001.tnt
