# Supplementary material for: A new species of Arostrilepis from Ellobius tancrei (Rodentia: Cricetidae) in Mongolia
Source: Parasitology. 2022 Mar 15;149(6):854–62. doi: 10.1017/S0031182022000294 (PMC10090593; doi:10.1017/S0031182022000294)
Supplement: Supplementary file 1 [file S0031182022000294sup001.zip › S0031182022000294sup001.tnt]

nstates 32;
xread
'Data from 
   C:\Users\seboc\Downloads\Test1\Discrete.tnt, C:\Users\seboc\Downloads\Test1\Molecular.tnt
merged together'
636 19
&[cont /C:\Users\seboc\Downloads\Test1\Conitnuous_log_F.tnt ]
'Arostrilepis_batsaikhani'	? ? 5.619639707 5.045101131 4.825349348 5.251435381 0.978326123 3.745496055 5.290889851 7.211468169 5.91307048 8.007323777 5.196395377 5.081342251 5.494254147 3.575710756 3.804660487 2.804571768 1.44926916 5.17840707 4.504465482 4.986137662 4.237434295 3.658162481 5.309455111 4.258021155 5.85636049 3.81043315 3.324676244 3.856087373 1.997417706 2.343727036 2.33117255 3.399195379 1.89761986 
'Arostrilepis_beringiensis'	12.07254125 7.408530567 5.598421959 5.288267031 5.003946306 5.135798437 0.741937345 3.988984047 5.159055299 6.887552572 5.902633333 7.344072851 5.123963979 4.753590191 4.762173935 3.295836866 3.713572067 2.302585093 0.955511445 5.899897354 4.290459441 5.170483995 4.143134726 3.044522438 4.709530201 3.951243719 4.615120517 3.583518938 3.555348061 4.077537444 2.602689685 2.970414466 2.803360381 3.761200116 2.014903021 
'Arostrilepis_cooki'	? 7.189167738 5.780743516 5.247024072 5.081404365 5.18178355 0.182321557 3.784189634 5.288267031 6.665683718 5.564520407 7.009408933 4.905274778 4.564348191 5.323009979 3.737669618 4.584967479 3.044522438 1.294727168 5.796057751 4.510859507 5.030437921 4.553876892 3.496507561 5.017279837 4.356708827 4.605170186 3.931825633 3.540959324 4.17438727 2.708050201 3.020424886 2.917770732 3.784189634 2.066862759 
'Arostrilepis_gardneri'	11.17043516 7.122866659 5.866468057 5.111987788 4.709530201 5.488937726 0.832909123 4.060443011 5.257495372 6.881411304 5.789960171 7.01571242 4.812184355 4.454347296 5.356586275 3.555348061 4.382026635 2.564949357 1.115141591 5.680172609 4.543294782 4.94875989 4.290459441 3.33220451 4.983606622 3.931825633 5.123963979 4.060443011 3.465735903 3.988984047 2.564949357 2.944438979 2.772588722 3.784189634 2.014903021 
'Arostrilepis_gulyaevi'	12.3883942 ? 5.676753802 5.398162702 5.030437921 5.036952602 0 4.762173935 5.513428746 7.389563954 6.144185634 7.759187439 5.472270674 4.736198448 5.327876169 3.663561646 4.158883083 2.944438979 1.446918983 6.450470422 4.709530201 5.645446898 4.634728988 3.433987204 5.583496309 4.234106505 5.288267031 4.094344562 3.511545439 4.143134726 2.63905733 2.862200881 2.890371758 3.795489189 2.028148247 
'Arostrilepis_horrida'	? 7.549609165 5.65248918 4.934473933 4.875197323 5.075173815 ? ? ? ? ? ? 5.541263545 4.17438727 5.541263545 3.555348061 4.510859507 2.079441542 ? 6.484635236 3.676300672 5.416100402 4.700480366 3.465735903 5.010635294 3.80666249 5.736572297 3.828641396 3.401197382 3.970291914 2.302585093 2.564949357 2.397895273 3.688879454 ? 
'Arostrilepis_insperata'	11.84222921 7.244227516 5.298317367 4.762173935 4.454347296 4.212127598 0.587786665 4.262679877 5.351858133 7.106606138 6.033086222 7.214504414 5.293304825 4.59511985 5.480638923 4.007333185 4.644390899 3.36729583 1.266947603 6.035481433 4.59511985 5.375278408 4.584967479 3.850147602 4.836281907 4.290459441 5.293304825 4.189654742 3.526360525 3.988984047 2.708050201 2.833213344 2.890371758 3.663561646 2.047692843 
'Arostrilepis_intermedia'	11.65268741 7.408530567 5.736572297 5.298317367 4.905274778 5.075173815 0.916290732 4.700480366 5.192956851 7.016609684 5.872117789 7.369915731 5.135798437 4.537961436 5.272999559 3.433987204 4.521788577 2.772588722 1.32175584 5.953243334 4.382026635 5.090678002 4.465908119 3.258096538 5.043425117 3.80666249 4.976733742 3.80666249 3.663561646 4.135166557 2.862200881 3.113515309 2.995732274 3.772760938 2.060513532 
'Arostrilepis_janickii'	11.2515607 7.467371067 5.370638028 4.959342 4.677490848 4.718498871 0.693147181 3.912023005 5.120983351 6.897704943 5.643678551 7.416077773 4.8978398 4.605170186 5.111987788 3.663561646 4.197201948 2.772588722 1.360976553 5.664695086 4.317488114 5.043425117 4.363098625 3.526360525 4.65396035 3.795489189 4.987025428 3.583518938 3.449987546 3.860729711 2.351375257 2.674148649 2.564949357 3.610917913 1.960094784 
'Arostrilepis_kontrimavichusi'	11.32055357 6.80682936 5.407171771 4.795790546 4.553876892 4.927253685 0.336472237 3.737669618 5.117993812 6.573680167 5.976350909 6.8134446 4.875197323 4.564348191 5.093750201 3.610917913 4.025351691 2.48490665 1.115141591 5.472270674 4.442651256 4.859812404 4.465908119 3.465735903 4.94875989 4.110873864 4.343805422 3.713572067 3.33220451 3.713572067 2.302585093 2.564949357 2.48490665 3.295836866 1.945910149 
'Arostrilepis_macrocirrosa'	12.40081672 7.34601021 5.771441123 5.204006687 5.087596335 5.056245805 0.530628251 3.970291914 5.323009979 6.715383386 6.313548046 6.894670039 5.081404365 4.672828834 5.433722004 3.761200116 4.663439094 3.401197382 ? 5.834810737 4.521788577 5.117993812 4.615120517 3.583518938 4.744932128 3.970291914 4.990432587 4.276666119 3.198673118 3.701301974 2.48490665 2.674148649 2.602689685 3.198673118 2.060513532 
'Arostrilepis_mariettavogeae'	11.58524613 7.090076836 5.828945618 5.049856007 4.744932128 5.579729826 0.693147181 3.871201011 4.94875989 6.98471632 5.556828062 6.840546529 5.342334252 5.278114659 4.890349128 3.526360525 3.555348061 1.945910149 0.500775288 5.616771098 4.060443011 4.934473933 4.143134726 3.218875825 5.288267031 4.189654742 5.030437921 3.135494216 3.218875825 3.569532696 2.351375257 2.602689685 2.48490665 3.218875825 2.041220329 
'Arostrilepis_microtis'	? 8.109224953 5.560681631 5.164785974 4.905274778 4.905274778 1.945910149 4.382026635 5.347107531 7.423568444 5.828945618 7.937374696 5.298317367 5.164785974 5.459585514 3.912023005 4.382026635 3.044522438 1.252762968 6.282266747 4.553876892 5.272999559 4.442651256 3.688879454 5.953243334 4.317488114 6.543911846 4.283586562 3.157000421 3.839452313 2.079441542 2.674148649 2.251291799 ? ? 
'Arostrilepis_rauschorum'	11.93491988 8.03915739 5.583496309 5.111987788 4.919980926 5.023880521 0.955511445 3.737669618 5.308267697 7.303170051 5.92157842 7.863266724 5.379897354 5.099866428 5.416100402 3.610917913 4.418840608 2.944438979 1.32175584 6.285998095 4.564348191 5.262690189 4.624972813 3.401197382 5.384495063 4.248495242 5.393627546 4.219507705 3.349904087 4.077537444 2.63905733 2.917770732 2.833213344 3.749504076 2.066862759 
'Arostrilepis_schilleri'	? 6.845879875 5.480638923 5.075173815 4.86753445 4.744932128 0.587786665 3.80666249 5.056245805 6.466144724 5.552959585 6.843749949 4.976733742 4.465908119 4.691347882 3.218875825 4.204692619 2.890371758 1.266947603 5.525452939 4.110873864 4.700480366 3.891820298 2.995732274 4.919980926 4.110873864 4.477336814 3.401197382 3.314186005 3.784189634 2.397895273 2.525728644 2.63905733 3.295836866 2.122261539 
'Arostrilepis_tenuicirrosa'	11.69524702 7.481555702 5.886104031 5.135798437 4.86753445 5.347107531 1.098612289 4.65396035 5.501258211 7.158513997 5.843544417 7.393263095 5.393627546 4.976733742 5.233778845 3.610917913 4.212127598 2.140066163 0.810930216 6.02827852 4.605170186 5.010635294 4.442651256 3.401197382 5.393627546 4.094344562 5.192956851 3.663561646 3.465735903 3.979681654 2.740840024 2.995732274 2.995732274 3.676300672 2.014903021 
'Hymenolepis_diminuta'	5.465017542 7.718685495 5.318119994 4.49980967 4.33073334 5.159055299 1.526056303 2.803360381 ? ? ? ? 5.129898715 5.068904202 5.634789603 3.663561646 ? ? ? 5.476463552 4.356708827 4.691347882 5.209486153 3.433987204 5.298317367 4.204692619 5.765191103 4.584967479 4.292512127 4.247351731 ? ? 3.674526948 3.526360525 ? 
&[num /C:\Users\seboc\Downloads\Test1\Discrete.tnt ] 
'Arostrilepis_batsaikhani' 000001100110010013000000100101 
'Arostrilepis_beringiensis' 002001100110010112001012100001 
'Arostrilepis_cooki' 002002110111010112002011001100 
'Arostrilepis_gardneri' 002002101110110112001011100100 
'Arostrilepis_gulyaevi' 002002110111010111001000101100 
'Arostrilepis_horrida' 00100311011101021?00200?000000 
'Arostrilepis_insperata' 00100211011101011?002001100100 
'Arostrilepis_intermedia' 002000100110010112001001100100 
'Arostrilepis_janickii' 002002100110010111001012100100 
'Arostrilepis_kontrimavichusi' 002002101110110112002011100101 
'Arostrilepis_macrocirrosa' 002000110111010110002001101100 
'Arostrilepis_mariettavogeae' 002001111111110111001000001001 
'Arostrilepis_microtis' 002000110111010013?02002101100 
'Arostrilepis_rauschorum' 002003110111010012002002100100 
'Arostrilepis_schilleri' 002000101110110112002001100100 
'Arostrilepis_tenuicirrosa' 002000110111010111001001001000 
'Hymenolepis_diminuta' 000012101110110011210111001000 
&[dna /C:\Users\seboc\Downloads\Test1\Molecular.tnt ] 
'Arostrilepis_batsaikhani' ATGATTAATACTATACGACGTAATTTAATTGATTTGCCTACTAATTATTCTTTAAATTATTTTTGATGTAGAGGATTTATGATTTCTATATTTATGGTTATTCAGATTTTGACTGGTGTTATTTTGTCCTTTTTATATATAGCTGATTCTAGTGCTAGGTTTGCTATAGTAATGAAATTTTCTAATGATTCTTTTTATATTTGATGTTTGCGTTATTGACATATATGAGGTGTAAAAGTATTGTTTTTTCTGTTTTTTATTCATATGGGACGTGCTTTGTATTATTCTAGTTATAGTAAGAAGGGTGTTTGAAATGTAGGGTTTATGTTATATTTATTATTAATGGGGGAAGCGTTTACGGGTTATATATTACCGTGGCACCAAATGTCTTATTGAGCTGCTACTGTTTTAACCTCTATAGTGGATAGCTTGCCTATATTTGGTTCAGTTTTATATAAGTATGTTGTAGGTGGTTTTTCTGTAACAGAGTCTACATTGATTCGGGTATTTTCAGTACATGTTTGTTTGGGTTTTGTTATTTTGGGCTTAATGTTTTTACATTTATTTTAT? 
'Arostrilepis_insperata' ATGATTAATATTATACGACGTAATTTAATTGACTTGCCGACTAATTATTCTTTAAACTATTTTTGGTGCAGAGGGTTTATGATTTCTATATTTATGATTATTCAGATTTTAACTGGTGTTATTTTATCCTTTTTGTATGTAGCTGACTCTAGAGCTAGTTTTGCTATAGTTATTAAATTTTCTAATGATTCCTTTTATACCTGATGTTTGCGTTATTGGCATATATGGGGGGTAAAAGTATTGTTTTTATTATTTTTTATTCATATGGGGCGTGCTTTGTATTATTCTAGTTATAGTAAGAAGGGTGTTTGAAATGTAGGATTTATATTATATTTATTATTAATGGGAGAAGCGTTTACTGGTTATATATTACCATGACATCAAATGTCTTATTGAGCTGCTACGGTTTTAACTTCTATAGTGGATAGTTTGCCTATATTTGGTACCGTTTTATATAAGTATGTTGTTGGTGGTTTTTCAGTGACAGAAGCTACATTAATTCGAGTATTTTCAGTCCATGTGTGCTTAGGTTTTGTTATTTTAGGATTAATGTTTTTACACTTATTTTAT? 
'Arostrilepis_gardneri' ATGATTAATACTATACGACGTAATTTAATTGATTTGCCGACTAATTATTCTTTAAATTATTTTTGGTGTAGGGGTTTTATGATTTCTATATTTATGATTATTCAGATTTTAACTGGTGTTATTTTATCCTTTTTATATATAGCTGACTCTAAATCTAGTTTTGCTATAGTTATTAAATTTTCTAAAGATTCTTTTTATACTTGATGTTTGCGTTATTGACATATATGAGGTGTAAAAGTGTTGTTTTTATTATTTTTTATTCATATGGGACGTGCTTTGTATTATTCTAGTTATAGTAAGAAGGGTGTTTGGAATGTAGGGTTTATACTTTATTTATTATTAATGGGAGAAGCATTTACTGGTTATATATTACCTTGACATCAAATGTCTTATTGAGCTGCTACTGTTTTAACTTCTATAGTGGATAGTTTGCCGGTATTTGGTACAGTTTTGTATAAGTATGTTGTTGGTGGATTTTCGGTAACGGAAGCTACATTAATTCGAGTGTTTTCAGTACATGTTTGTTTAGGTTTTGTTATTCTAGGATTAATGTTTTTACATTTATTTTAT? 
'Arostrilepis_gulyaevi' ATGATTAATATTATACGACGTAATTTAATTGATTTGCCTACTAATTATTCTCTAAATTATTTTTGGTGTAGAGGGTTTATGATTTCTATTTTTATGGTTATTCAAGTTTTGACTGGTGTGATTTTATCGTTTTTGTATATAGCAGAGTCTAGAACCAGGTTTGCTATAGTGATGAAATTTTCTAATGATTCATTTTATACTTGGTGTTTGCGTTATTGACATATATGAGGTGTAAAAATATTGTTTTTATTATTTTTTATTCATATGGGGCGTGCTTTATATTATTCTAGTTATAGTAAGAAGGGTGTTTGAAATGTAGGATTTATTTTATATTTACTCTTAATGGGGGAGGCGTTTACAGGTTATATTTTACCTTGACATCAAATGTCTTATTGAGCTGCTACTGTTTTAACGTCTATAGTAGATAGTTTACCTATAGTTGGTTCAACTTTATATAAGTATGTTGTTGGTGGGTTTTCTGTGACGGAGTCTACGTTGATTCGAGTATTTTCTGTGCATGTATGTTTAGGGTTTGTTATTTTAGGGTTTATGTTTTTACATTTATTTTAT? 
'Arostrilepis_cooki' ATGATTAATATTATACGACGTAATTTAATTGACTTGCCGACTAATTATTCTTTAAATTATTTTTGATGTAGAGGATTTATGATTTCTATATTTATGGTTATTCAAATTTTGACTGGTGTTATTTTATCTTTTTTGTATATAGCTGATTCTAGGGCTAGTTTTGCTATAGTTATTAAATTTTCTAATGATTCTTTTTATACCTGATGTTTGCGTTATTGGCATATATGAGGGGTAAAAGTATTGTTTTTACTATTTTTTATTCATATGGGGCGTGCTTTGTATTATTCTAGTTATAGTAAGAAGGGCGTTTGAAATGTAGGATTTATATTATATTTATTACTAATGGGAGAAGCGTTTACTGGTTATATATTACCGTGGCATCAAATGTCTTATTGAGCTGCTACTGTTTTAACTTCTATAGTGGATAGTTTGCCTATATTTGGTACCGTTTTATATAAGTATGTTGTTGGTGGTTTTTCGGTGACAGAAGTTACATTAGTTCGAGTATTTTCAGTTCATGTGTGTCTAGGTTTTGTTATTTTAGGATTAATGTTTTTACATTTATTCTAT? 
'Arostrilepis_rauschorum' ATGATTAATATTATACGACGTAATTTAATTGATTTGCCGACTAACTATTCTTTAAATTATTTTTGGTGTAGTGGGTTTATGATTTCTATATTCATGGTTATTCAGATATTAACTGGTGTTATTTTGTCTTTTTTATATATAGCTGATTCTAGCGCTAGGTTTGCTATAGTTATGAAATTTTCTAATGATTCTTTTTATACTTGATGTTTGCGTTATTGGCATATATGAGGGGTAAAAGTGTTGTTTTTATTGTTTTTTATTCATATGGGTCGTGCTTTGTATTATTCTAGTTATAGTAAGAAGGGTGTTTGAAATGTAGGGTTTATATTATATTTATTATTAATGGGAGAAGCGTTTACTGGATATATATTACCGTGGCATCAAATGTCTTATTGGGCTGCTACTGTTTTAACATCTATAGTTGACAGTTTACCTATATTTGGTTCAGTTTTGTATAAGTATGTTGTTGGTGGTTTTTCTGTAACAGAGTCTACGTTAATTCGGGTATTTTCGGTACATGTTTGTTTAGGATTTGTTATTTTAGGGTTAATGTTTTTACATTTATTTTAT? 
'Arostrilepis_macrocirrosa' ATGATTAATACTATACGACGTAATTTAATTGACTTGCCTACTAATTATTCTTTAAATTATTTTTGGTGTAGAGGATTTATGATTTCTATATTTATGGTTATTCAAATTTTAACTGGTGTTATTTTATCTTTTTTGTATATAGCGGATTCTAGAATTAGGTTTGCTATAGTTATTAAATTTTCTAATGATTCTTTTTATACTTGGTGTTTGCGTTATTGGCATATATGAGGGGTAAAAGTATTGTTTTTACTATTTTTTATTCATATGGGGCGTGCTTTGTACTATTCTAGCTATAGTAAGAAGGGCGTTTGAAATGTAGGGTTTATATTATATTTATTATTAATGGGAGAAGCGTTTACTGGTTATATATTACCGTGACATCAAATGTCTTATTGAGCTGCTACTGTTTTAACTTCTATAGTTGATAGTTTGCCTGTATTTGGTACTGTTTTATACAAGTATGTTGTTGGTGGTTTTTCGGTGACAGAAGCTACATTAATTCGAGTATTTTCAGTCCATGTGTGTCTAGGTTTTGTTATTTTAGGATTAATGTTTTTACATTTATTTTAT? 
'Arostrilepis_tenuicirrosa' ATGATTAATATTATACGACGTAATTTAATTGATTTACCTACTAATTATTCTTTAAATTATTTTTGATGTAGCGGATTTATGATTTCTATTTTTATGGTTATTCAAATTTTGACTGGTGTAATTTTATCGTTTTTATACGTGGCAGAGTCTACAACTAGTTTTGCTATAGTAATGAAATTTTCTAATGATTCTTTTTATACCTGGTGTCTACGTTATTGACATATATGAGGTGTAAACGTATTGTTTTTATTATTTTTTATTCATATGGGACGTGCTTTGTACTATTCTAGTTATAGTAAGAAGGGTGTTTGAAATGTAGGGTTTATATTATATTTATTATTAATGGGGGAAGCTTTTACAGGTTATATTTTACCTTGACATCAAATGTCTTATTGAGCTGCTACTGTTTTGACATCTATAGTGGATAGCTTGCCTATGATTGGTTCAACTTTATATAAGTATGTTGTTGGTGGTTTTTCTGTTACAGAATCTACACTGATTCGAGTATTCTCTGTACATGTTTGTTTAGGATTTGTTATATTGGGATTTATGATTTTACATTTATTTTAT? 
'Arostrilepis_intermedia' ATGATTAATATTATACGACGTAATTTAATTGACTTACCGACTAATTATTCTTTAAATTATTTTTGATGTAGCGGGTTTATGATTTCTATTTTTATGGTTATTCAGGTTTTAACTGGTGTTATTTTATCCTTTTTGTATATAGCTGATTCTAGTGACAGGTTTTCTATAGTTATTAAATTTTCTAATGATTCTTTTTATACTTGATGTCTGCGTTATTGGCATATATGAGGGGTAAAAGTGTTATTTTTGCTATTTTTTATTCATATGGGGCGTGCCTTGTATTACTCTAGTTATAGTAAGAAGGGTGTTTGAAATGTAGGGTTTATACTATACTTATTATTAATGGGAGAAGCATTTACGGGGTACATACTACCATGGCATCAAATGTCTTATTGAGCTGCTACGGTTTTAACTTCTATAGTGGACAGCTTGCCCATATTCGGTACAGTTTTGTATAAGTATGTTGTTGGCGGGTTCTCGGTGACAGAAGCTACGCTAATTCGAGTATTTTCAGTACATGTCTGTTTAGGTTTTGTTATTTTAGGGTTGATGCTTTTACATTTGTTTTAT? 
'Arostrilepis_microtis' ATGATTAATATTATACGACGTAATTTAATTGATTTGCCTACTAATTATTCTTTAAATTATTTTTGATGTAGAGGATTTATGATTTCTATATTTATGGTTATTCAAATTTTGACTGGTTTTATTTTGTCTTTTTTATATATAGCTGATTCTGGTGCTAGGTTTGCTATAGTAATGAAATTTTCTAATGATTCTTTTTATACTTGATGTTTGCGTTATTGACATATATGAGGTGTAAAAATATTGTTTTTCCTGTTCTTTATTCATATGGGACGTGCTTTGTATTATTCTAGTTATAGTAAGAAGGGTGTTTGAAATGTAGGGTTTATACTATATTTGTTATTAATGGGGGAAGCGTTTACTGGTTATATATTACCGTGGCACCAAATGTCTTATTGAGCTGCTACTGTTTTAACTTCTATAGTGGATAGTTTGCCTGTAGTTGGTTCAGTTTTATACAAGTATGTTGTAGGTGGTTTTTCTGTAACGGAGTCTACATTGATTCGGGTGTTTTCAGTACATGTTTGTTTAGGTTTTGTTATTTTGGGCTTAATGTTTTTACATTTATTTTAT? 
'Arostrilepis_beringiensis' ATGATTAATATTATACGACGTAAATTAATTGATTTGCCTACTAATTATTCTTTGAATTATTTTTGGTGTAGAGGGTTTATGATTTCTATTTTTATGGCTATTCAGATTTTAACTGGTATTATTTTATCTTTTTTATATATAGCTGATTCTAGTGCTAGTTTTGCTATAGTAATAAATTTTTCTAATGATTCTTTTTATACTTGGTGCTTACGTTATTGGCATATATGAGGTGTAAAAATATTGTTTTTATTATTCTTTATTCATATGGGACGTGCTTTATATTATTCTAGTTATAGTAAGAAGGGTGTTTGGAATGTTGGATTTATACTATATTTACTATTGATGGGTGAGGCATTTACAGGATATATTTTACCTTGACATCAAATGTCTTATTGAGCTGCTACTGTTCTAACTTCTATAGTAGACAGTTTACCTGTATTTGGTCCAATATTATATAAGTATGTTGTAGGAGGTTTTTCTGTGACAGAGTCTACATTGATCCGAGTGTTTTCTGTA??????????????????????????????????????????????????????? 
'Arostrilepis_janickii' ATGATTAATATTATACGACGTAATTTAATTGATTTGCCCACTAAATATTCTTTAAATTATTTTTGGTGTAGAGGGTTTATGATCTCTATATTTATGGTTATTCAAATTTTGACTGGTGTTATTTTATCCTTTTTATATATAGCGGATTCTAGTGCTAGTTTTGCTATAGTGATGAAATTTTCTAATGACTCTTTTTATACATGATGCTTGCGTTATTGACATATATGAGGAGTAAAAGTATTATTTTTATTATTTTTTATTCATATGGGCCGTGCTTTGTATTATTCTAGTTACAGTAAGAAGGGTGTTTGAAATGTAGGGTTTATACTATATTTGTTATTAATGGGGGAAGCATTTACTGGTTATATATTACCTTGGCATCAAATGTCTTATTGAGCTGCTACTGTTTTGACTTCTATAGTAGATAGATTACCTGTTTTTGGTTCAATTTTATATAAGTATGTTGTTGGTGGATTCTCTGTAACAGAGTCTACATTAATTCGAGTATTTTCAGTACATGTGTGTTTAGGTTTTGTTATTTTAGGGTTAATGTTTTTACATTTATTTTAT?
'Hymenolepis_diminuta' ATGATTAATGTTATTCGACGTAATTTGATTGATTTACCTACTAACTATTCGTTAAGCTACTATTGATGTAGTGGTTTTATGATTTCTATATTTATGGTTATTCAGATTTTGACTGGGGTAGTTCTTTCTTTTTTATATGTTGCTAATTCTGCGGAGAGCTTTTCTATTGTTATGAAATTTTCGAAAGATTCGTTTTATACTTGATGTTTGCGTTATTGGCATATATGGGGTGTAAAATTATTATTTGTGTTATTTTTTATTCATATGTGTCGTGCTTTATATTATTCTAGGTATAAAAAGAAGGGTGTTTGAAAAGTAGGATTTATTTTATATTTATTATTAATGGGAGAGGCTTTTACCGGTTATATATTACCATGGCATCAGATGTCGTATTGAGCCGCAACTGTCTTAACTTCTGTTGCAGAAAGATTACCGATATTTGGGCCAACAGTGTATAAGTTTGTTGTTGGTGGATTTTCTGTTACGGGTTTCACCCTTGTTCGTGTTTTTTCTGTTCATGTGTGTTTAGGTTTTGTTATATTGGGTTTAATGATGTTGCACTTATTTTAT? 
;

 
proc/; 
